# Supplementary material for: Design of a Multi-Epitopes Vaccine against Hantaviruses: An Immunoinformatics and Molecular Modelling Approach
Source: Vaccines (Basel). 2022 Feb 28;10(3):378. doi: 10.3390/vaccines10030378 (PMC8953224; doi:10.3390/vaccines10030378)
Supplement: Supplementary file 1 [file vaccines-10-00378-s001.zip]

Archive with 1 entries (1 files):
- vaccines-1595474-supplementary.pdf
